# Supplementary material for: Genome-wide identification and analysis of miRNA-related single nucleotide polymorphisms (SNPs) in rice
Source: Rice (N Y). 2013 Apr 23;6:10. doi: 10.1186/1939-8433-6-10 (PMC4883715; doi:10.1186/1939-8433-6-10)
Supplement: Supplementary file 5 — Additional file 5: Table S1: List of wild-type and SNP-type mature miRNAs. (XLS 76 KB) [file 12284_2012_46_MOESM5_ESM.xls]

## Sheet: Sheet1
Supplementary Table 1. List of wild-type and SNP-type mature miRNAs.
MiRNA ID	miRNA Number	Mature miRNAs
osa-MIR2905	48	TACATGTCAGTGACAAAGGCA	TACATGTCAGTGACAAAGGCA
	3	TACATGTCAGTGACAAAGTCA	..................T..
osa-MIR398a	50	TGTGTTCTCAGGTCACCCCTT	TGTGTTCTCAGGTCACCCCTT
	1	CGTGTTCTCAGGTCACCCCTT	C....................
osa-MIR5524	48	TGGAAAATGTGTTCATGACGG	TGGAAAATGTGTTCATGACGG
	3	TGGAAAATGTGTTCATGATGG	..................T..
osa-MIR2092-5p	23	CAACTGAAGTCGGTGTTTACT	CAACTGAAGTCGGTGTTTACT
	25	CAACTGAAGTCAGTGTTTACT	...........A.........
	2	CAATTGAAGTCAGTGTTTACT	...T.......A.........
	1	CAATTGAAGTCGGTGTTTACT	...T.................
osa-MIR5148a	44	TGAGGGGTAGAAATGTCATATCAT	TGAGGGGTAGAAATGTCATATCAT
	2	TAAGGGGTAGAAATGTCATATCAT	.A......................
	3	TGAGGGGTAGAAATATCATATCAT	..............A.........
	2	TGAGGGGTAGAAATGTAATATCAT	................A.......
osa-MIR5148c	46	TGAGGGGTAGAAATGTCATATCAT	TGAGGGGTAGAAATGTCATATCAT
	2	TGAGGGGTAGAAATATCATATCAT	..............A.........
	1	TGAGGGGTAGAAATGTCATATCTT	......................T.
	1	TGAGGGGTAGAAATGTCATATTAT	.....................T..
	1	TGAGGGGTAGAAATGTCATATTTT	.....................TT.
osa-MIR1319	50	AACCGGCATCTGTAATATATTATA	AACCGGCATCTGTAATATATTATA
	1	AACCGGCATATGTAATATATTATA	.........A..............
osa-MIR1865-5p	39	TGCTAGTGATGGTGATTCTTCGAC	TGCTAGTGATGGTGATTCTTCGAC
	10	TGCTAGTGATGATGATTCTTCGAT	...........A...........T
	2	TGCTAGTGATGGTGATTCTTCGAT	.......................T
osa-MIR166e	25	TCGAACCAGGCTTCATTCCCC	TCGAACCAGGCTTCATTCCCC
	26	TCGGACCAGGCTTCATTCCCC	...G.................
osa-MIR820c	47	TCGGCCTCGTGGATGGACCAG	TCGGCCTCGTGGATGGACCAG
	1	TCGGCCTCGTGGATGAACCAG	...............A.....
	1	TCGGCCTCGTGGATGGACCAT	....................T
	1	TCGGTCTCGTGGATGGACCAT	....T...............T
	1	TTGGCCTCGTGGATGGACCAG	.T...................
osa-MIR442	50	TGACGTGTAAATTGCGAGACGAAT	TGACGTGTAAATTGCGAGACGAAT
	1	TGACGTGTAAATTGCGAGACAAAT	....................A...
osa-MIR159f	49	CTTGGATTGAAGGGAGCTCTA	CTTGGATTGAAGGGAGCTCTA
	2	CTTGGATTGAAGGGAGCTCTC	....................C
osa-MIR2118a	50	TTCTCGATGCCTCCCATTCCTA	TTCTCGATGCCTCCCATTCCTA
	1	TTCTCAATGCCTCCCATTCCTA	.....A................
osa-MIR443	46	ATCACAATACAATAAATCTGGA	ATCACAATACAATAAATCTGGA
	5	ATCACAATACAATAAATTTGGA	.................T....
osa-MIR806a	39	ATGTGCTAAAAAGTCAACGGTG	ATGTGCTAAAAAGTCAACGGTG
	3	ATATGCTAAAAAGTTAACGGTG	..A...........T.......
	3	ATGTGCTAAAAAATCAACGGTG	............A.........
	5	ATGTGCTAAAAAGTTAACGGTG	..............T.......
	1	ATGTGCTAAAAAGTCAATGGTG	.................T....
osa-MIR1882c	50	AGATTGCTTTCAAGGTCATTTCTT	AGATTGCTTTCAAGGTCATTTCTT
	1	AGATTGCTTTCAAGGTCATATCTT	...................A....
osa-MIR806b	50	ATGTGCTAAAAAGTCAACGGTG	ATGTGCTAAAAAGTCAACGGTG
	1	ATGTGCTAAAAAGTTAACGGTG	..............T.......
osa-MIR806c	44	ATGTGCTAAAAAGTCAACGGTG	ATGTGCTAAAAAGTCAACGGTG
	2	ATGTGCTAAAAAGTTAACGGTG	..............T.......
	4	ATGTGTTAAAAAGTCAACGGTG	.....T................
	1	ATGTGCTAAAAAATCAACGGTG	............A.........
osa-MIR1882e	48	AGATTGCTTTCAAGGTCATTTCTT	AGATTGCTTTCAAGGTCATTTCTT
	2	AAATTGCTTTCAAGGTCATTTCTT	.A......................
	1	ATATTGCTTTCAAGGTCATTTCTT	.T......................
osa-MIR2096-5p	47	TGCCGATTTCCCCCTCGGGCG	TGCCGATTTCCCCCTCGGGCG
	1	TGCCGATTTCTCCCTCGGGCG	..........T..........
	3	TGCCGCTTTCCCCCTCGGGCG	.....C...............
osa-MIR1882f	50	AGATTGCTTTCAAGGTCATTTCTT	AGATTGCTTTCAAGGTCATTTCTT
	1	AGATTGCTTTCAAGGTTATTTCTT	................T.......
osa-MIR819c-3p	50	TATGAATGTGGGCAATGCTAGAAA	TATGAATGTGGGCAATGCTAGAAA
	1	TATAAATGTGGGCAATGCTAGAAA	...A....................
osa-MIR806g	50	ATGTGCTAAAAAGTCAACGGTG	ATGTGCTAAAAAGTCAACGGTG
	1	ATGTGCTAAAAAGTCAATGGTG	.................T....
osa-MIR2118i	50	TTCCTAGTGCCTCCCATTCCTA	TTCCTAGTGCCTCCCATTCCTA
	1	TTCCTAGTGCCTCCCATTCCAA	....................A.
osa-MIR808	44	ATGAATGTGGGAAATGTAAGAA	ATGAATGTGGGAAATGTAAGAA
	7	ACGAATGTGGGAAATGTAAGAA	.C....................
osa-MIR2118l	47	TTCCTAATGCTTCCCATTCCTA	TTCCTAATGCTTCCCATTCCTA
	4	TTCTTAATGCTTCCCATTCCTA	...T..................
osa-MIR5530	50	AGTGGTGTCGTATTACCTGCC	AGTGGTGTCGTATTACCTGCC
	1	AGTGGTGTCGTATTAGCTGCC	...............G.....
osa-MIR2118m	50	TTCCTGATGCCTCCCATTCCTA	TTCCTGATGCCTCCCATTCCTA
	1	TTCCTGATGCCTTCCATTCCTA	............T.........
osa-MIR2118o	39	CTCCTGATGCCTCCCAAGCCTA	CTCCTGATGCCTCCCAAGCCTA
	12	TTCCTGATGCCTCCCAAGCCTA	T.....................
osa-MIR399a	43	TGCCAAAGGAGAATTGCCCTG	TGCCAAAGGAGAATTGCCCTG
	8	TGCCAAATGAGAATTGCCCTG	.......T.............
osa-MIR399b	47	TGCCAAAGGAGAATTGCCCTG	TGCCAAAGGAGAATTGCCCTG
	4	TGCCAAAGGAGAATTCCCCTG	...............C.....
osa-MIR5535	50	TCTGCGTGATTGAAGTCTGCAT	TCTGCGTGATTGAAGTCTGCAT
	1	TCCGCGTGATTGAAGTCTGCAT	..C...................
osa-MIR5536	34	AATGGTAGTGACATTATGGTAG	AATGGTAGTGACATTATGGTAG
	5	AATAGTAGTGACATTATGGTAG	...A..................
	1	AATGGTAGTGACATTATGATAG	..................A...
	11	AATGGTAGTGATATTATGGTAG	...........T..........
osa-MIR5538	45	ACTGAACTCAATCACTTGCTGC	ACTGAACTCAATCACTTGCTGC
	1	AATGAACTCAATCACTTGCTGC	.A....................
	2	ACTGAACTCAATCACTTGCTGT	.....................T
	1	ACTGAACTCAATCCCTTGCTGC	.............C........
	2	ACTGACCTCAATCACTTGCTGC	.....C................
osa-MIR399g	25	TGCCAAAGGAGATTTGCCCAG	TGCCAAAGGAGATTTGCCCAG
	26	TGCCAAAGGAGATTTGCCCGG	...................G.
osa-MIR2125	50	TTTTTCTCTATAGACTATCTCCAG	TTTTTCTCTATAGACTATCTCCAG
	1	TTTTTCTCTATAGACTATTTCCAA	..................T....A
osa-MIR399i	47	TGCCAAAGGAGAGCTGCCCTG	TGCCAAAGGAGAGCTGCCCTG
	1	TGCAAAAGGAGAGCCGCCCTG	...A..........C......
	2	TGCAAAAGGAGAGCTGCCCTG	...A.................
	1	TGCCAAAGGAGAGCCGCCCTG	..............C......
osa-MIR1428e-5p	33	AATTCACAGGCCCTATCTTGTG	AATTCACAGGCCCTATCTTGTG
	18	AATTCACAGGTCCTATCTTGTG	..........T...........
osa-MIR1861d	18	TGGTCTTGAGGCAGGAACTGAG	TGGTCTTGAGGCAGGAACTGAG
	1	CAGTCTTGAGGCAGAAACTGAG	CA............A.......
	1	CAGTCTTGAGGCAGGAACTGAG	CA....................
	3	CGGTCTTGAAGCAGGAACTGAG	C........A............
	1	CGGTCTTGAGGCAGAAACTGAG	C.............A.......
	22	CGGTCTTGAGGCAGGAACTGAG	C.....................
	4	CGGTCTTGAGGCAGGAATTGAG	C................T....
	1	TGGTCTTGAAGCAGGAACTGAG	.........A............
osa-MIR1429-3p	44	GTTGCACGGGTTTGTATGTTG	GTTGCACGGGTTTGTATGTTG
	3	GTTGCACGGATTTATATGTTG	.........A...A.......
	4	GTTGCACGGGTTTATATGTTG	.............A.......
osa-MIR1861e	45	CGGTCTTGTGGCAAGAACTGAG	CGGTCTTGTGGCAAGAACTGAG
	2	CGATCTTGTGGCAAGAACTGAG	..A...................
	4	CGGTCTTGTGGCAAAAACTGAG	..............A.......
osa-MIR1861f	37	CGATCTTGAGGCAGGAACTGAG	CGATCTTGAGGCAGGAACTGAG
	12	CGATCTAGAGGCAGGAACTGAG	......A...............
	1	CGATCTAGAGGTAGGAACTGAG	......A....T..........
	1	CGATCTCGAGGCAGGAACTGAG	......C...............
osa-MIR1861g	40	CAGTCTTGTGGCAAGAACTGAG	CAGTCTTGTGGCAAGAACTGAG
	11	CAGTCTTGTGGCAAGAACTAAG	...................A..
osa-MIR1861h	46	CGGTCTTGAGGCAGGAACTGAG	CGGTCTTGAGGCAGGAACTGAG
	3	CGGTCTTGAGGTAGGAACTGAG	...........T..........
	1	CGGTTTTGAGGCAGGAACTGAG	....T.................
	1	TGGTCTTGAGGCAGGAACTGAG	T.....................
osa-MIR819h-5p	48	TCAGGTTATAAGACTTTCTAGC	TCAGGTTATAAGACTTTCTAGC
	3	TCAGGTTATAAGACTTTTTAGC	.................T....
osa-MIR1861i	31	CGATCTTGAGGCAGGAACTGAG	CGATCTTGAGGCAGGAACTGAG
	16	CGATCTTGAGGCAAGAATTGAG	.............A...T....
	2	CGATCTTGAGGCAGGAATTGAG	.................T....
	1	CGATCTTGAGGCAGGAGCTGAG	................G.....
	1	CGATCTTGAGGCAGGAGTTGAG	................GT....
osa-MIR1861j	34	CGGTCTTGAGGCAGGAACTGAG	CGGTCTTGAGGCAGGAACTGAG
	1	CAGTCTTGAAGCAGGAACTGAG	.A.......A............
	1	CAGTCTTGAGGCAGAAACTGAG	.A............A.......
	3	CAGTCTTGAGGCAGGAACTGAG	.A....................
	1	CGGTCTTAAGGCAGGAACTGAG	.......A..............
	5	CGGTCTTGAAGCAGGAACTGAG	.........A............
	5	CGGTCTTGAGGCAGAAACTGAG	..............A.......
	1	CGGTCTTGAGGCAGGAATTGAG	.................T....
osa-MIR1861k	48	CGGTCTTGTGGCAAGAACTGAG	CGGTCTTGTGGCAAGAACTGAG
	1	CGATCTTGTGGCAAAAACTGAG	..A...........A.......
	2	CGGTCTTGTGGCAAAAACTGAG	..............A.......
osa-MIR814c	37	CACTTCATAGTACAACGAATCT	CACTTCATAGTACAACGAATCT
	4	CACTTCATAGTACAATGAATCT	...............T......
	2	CACTTTATAGTACAACGAATCT	.....T................
	7	CACTTTATAGTACAATGAATCT	.....T.........T......
	1	CATTTCATAGTACAACGAATCT	..T...................
osa-MIR819k-3p	42	TATGAATGTGGACAATGCTAGAAA	TATGAATGTGGACAATGCTAGAAA
	7	TATGAATGTGGACAATACTAGAAA	................A.......
	2	TATGAATGTGGACAGTGCTAGAAA	..............G.........
osa-MIR1870-3p	48	TTTAGGGCTAATTCAGCATGAACA	TTTAGGGCTAATTCAGCATGAACA
	3	TTTAGGCCTAATTCAGCATGAACA	......C.................
osa-MIR1317-5p.2	49	AGATTGCTTTCAAGGTCATTTCTT	AGATTGCTTTCAAGGTCATTTCTT
	1	AAATTGCTTTCAAGGTCATTTCTT	.A......................
	1	ATATTGCTTTCAAGGTCATTTCTT	.T......................
osa-MIR2920	49	AAACAACAATATAACATTTCAAA	AAACAACAATATAACATTTCAAA
	2	AAACAACAATATAGCATTTCAAA	.............G.........
osa-MIR2102-3p	47	CATGGTGCCGGTTCCGGTGGCG	CATGGTGCCGGTTCCGGTGGCG
	4	CATGGTGCCGGTTCCGGTGGTG	....................T.
osa-MIR2867-5p	39	TGTGCCATCCCACACATCCCGA	TGTGCCATCCCACACATCCCGA
	1	TATGCCATCCCACACATCCTGA	.A.................T..
	7	TGTGCCATCCCACACATCCTGA	...................T..
	1	TGTGCCATCCCCCACATCCCGA	...........C..........
	3	TGTGCCCTCCCACACATCCCGA	......C...............
osa-MIR1853-5p	50	AGCATTCAAACATTCCCAATTACC	AGCATTCAAACATTCCCAATTACC
	1	AGCATTCAAACATTCCCAATTCCC	.....................C..
osa-MIR2091-5p	48	TCAACCGAGCCGAGGAGGAGG	TCAACCGAGCCGAGGAGGAGG
	1	TCAACAGAGCCGAGGAGGAGG	.....A...............
	2	TCACCCGAGCCGAGGAGGAGG	...C.................
osa-MIR5544	46	AGAACACGGAGTAGAAGTTGGT	AGAACACGGAGTAGAAGTTGGT
	5	AGAACATGGAGTAGAAGTTGGT	......T...............
osa-MIR2878-5p	50	TACATGTATAAAATTCTGAGGATG	TACATGTATAAAATTCTGAGGATG
	1	TATATGTATAAAATTCTGAGGATG	..T.....................
osa-MIR1874-3p	49	TATGGATGGAGGTGTAACCCGATG	TATGGATGGAGGTGTAACCCGATG
	1	TATGGATGGAGGGGTAACCCGATG	............G...........
	1	TATGGATGGAGGTGTAACCTGATG	...................T....
osa-MIR2094-3p	33	CAGAGCTGTGGCATCCACGTCG	CAGAGCTGTGGCATCCACGTCG
	18	CAGAGCTGCGGCATCCACGTCG	........C.............
osa-MIR1862a	47	ACGAGGTTGGTTTATTTTGGGACG	ACGAGGTTGGTTTATTTTGGGACG
	2	ACGAGGTTGGTTTTTTTGGGGACG	.............T...G......
	2	ACGAGGTTGGTTTTTTTTGGGACG	.............T..........
osa-MIR1862b	45	ACGAGGTTGGTTTATTTTGGGACG	ACGAGGTTGGTTTATTTTGGGACG
	6	ACGAGGTTGGTTTATTTTGAGACG	...................A....
osa-MIR1862c	38	ACGAGGTTGGTTTATTTTGGGACG	ACGAGGTTGGTTTATTTTGGGACG
	4	ACGAGGTTGGTTTATTTGGGGACG	.................G......
	9	ATGAGGTTGGTTTATTTTGGGACG	.T......................
osa-MIR319a-3p	44	ACTGGATGACGCGGGAGCTAA	ACTGGATGACGCGGGAGCTAA
	7	ATTGGATGACGCGGGAGCTAA	.T...................
osa-MIR815a	46	AAGGGGATTGAGGAGATTGGG	AAGGGGATTGAGGAGATTGGG
	5	AAGGGGATTGAGGAGATTGGA	....................A
osa-MIR1884a	44	TGTGACGCCGTTGACTTTTCAT	TGTGACGCCGTTGACTTTTCAT
	5	TGTGACGCTGTTGACTTTTCAT	........T.............
	2	TGTGACGCTGTTGACTTTTTAT	........T..........T..
osa-MIR2098-3p	49	CGGTTTGTCAAGCGGAGTGC	CGGTTTGTCAAGCGGAGTGC
	1	CGGTTTGTCAAGCGAAGTGC	..............A.....
	1	CGGTTTGTCAAGCGGAGTAC	..................A.
osa-MIR819c-5p	50	TCAGGTTATAAGACTTTCTAGC	TCAGGTTATAAGACTTTCTAGC
	1	TCAGGTTATAAGACTTCCTAGC	................C.....
osa-MIR5338	47	TGAAGCTTCAGTTGGTTGTAT	TGAAGCTTCAGTTGGTTGTAT
	4	TGAAGCTTTAGTTGGTTGTAT	........T............
osa-MIR1849	45	TATCGTATCCTAGGTTGGTTT	TATCGTATCCTAGGTTGGTTT
	6	TATCATATCCTAGGTTGGTTT	....A................
osa-MIR2862	48	TCCAACAGCTTAGATTCGTCC	TCCAACAGCTTAGATTCGTCC
	2	TCCAACAGCTGAGATTCGTCC	..........G..........
	1	TCCAACGGCTGAGATTCGTCC	......G...G..........
osa-MIR5485	50	TGACAACTGGTAGCAGAGCAA	TGACAACTGGTAGCAGAGCAA
	1	TGACAACCGGTAGCAGAGCAA	.......C.............
osa-MIR5488	50	TGAAGGCGACTGATGATTTCA	TGAAGGCGACTGATGATTTCA
	1	TGAAGGCGACTGATGGTTTCA	...............G.....
osa-MIR1863c	47	TAGAAACTTGGCTGATGCATTACT	TAGAAACTTGGCTGATGCATTACT
	4	TAGAACCTTGGCTGATGCATTACT	.....C..................
osa-MIR1429-5p	49	GTAATATACTAATCCGTGCAT	GTAATATACTAATCCGTGCAT
	2	GTAATATATTAATCCGTGCAT	........T............
osa-MIR169g	50	TAGCCAAGGATGACTTGCCTA	TAGCCAAGGATGACTTGCCTA
	1	TAGCCCAGGATGACTTGCCTA	.....C...............
osa-MIR819j-3p	50	TATGAATGTGGGCAATGCTAGAAA	TATGAATGTGGGCAATGCTAGAAA
	1	TATGAATGTGGACAATGCTAGAAA	...........A............
osa-MIR809a	43	TGAATGTGAGAAATGTTAGAAT	TGAATGTGAGAAATGTTAGAAT
	1	TGAATATGAGAAATGCTAGAAT	.....A.........C......
	2	TGAATATGAGAAATGTTAGAAT	.....A................
	3	TGAATGTGAGAAATGCTAGAAT	...............C......
	1	TGAATGTGGGAAATGCTAGAAT	........G......C......
	1	TGAATGTGGGAAATGTTAGAAT	........G.............
osa-MIR169j	48	TAGCCAAGGATGACTTGCCTG	TAGCCAAGGATGACTTGCCTG
	3	TAGCCCAGGATGACTTGCCTG	.....C...............
osa-MIR5340	49	TGATGACGTGGATGAATTTCAAA	TGATGACGTGGATGAATTTCAAA
	2	TGATGACGTGGATGAATTTTAAA	...................T...
osa-MIR1317-3p	46	GAAATGATCTTGGACGTAATCTAG	GAAATGATCTTGGACGTAATCTAG
	1	AAAATGATCTTGGACGCAATCTAG	A...............C.......
	3	AAAATGATCTTGGACGTAATCTAG	A.......................
	1	GAAATGATCTTGGACGCAATCTAG	................C.......
osa-MIR809c	28	TGAATGTGAGAAATGTTAGAAT	TGAATGTGAGAAATGTTAGAAT
	15	TAAATGTGAGAAATGTTAGAAT	.A....................
	8	TGAATGTGAGAAATATTAGAAT	..............A.......
osa-MIR809d	21	TGAATGTGAGAAATGTTAGAAT	TGAATGTGAGAAATGTTAGAAT
	24	TGAATGTGAGAAATGCTAGAAT	...............C......
	5	TGAATGTGGGAAATGCTAGAAT	........G......C......
	1	TGAATGTGGGAAATGTTAGAAT	........G.............
osa-MIR1428b	36	TAAGATAATGCCATGAATTCG	TAAGATAATGCCATGAATTCG
	15	TAAGATAATGCCATGAATTCA	....................A
osa-MIR1428d	49	TAAGATAATGCCATGAATTCG	TAAGATAATGCCATGAATTCG
	2	TAAGATAATGCCATGAATCCG	..................C..
osa-MIR1855	41	AGCACTGGAGTAGCCAAGAGA	AGCACTGGAGTAGCCAAGAGA
	10	AGCATTGGAGTAGCCAAGAGA	....T................
osa-MIR2102-5p	46	GGGCAAGCCGCCGCCGCCAC	GGGCAAGCCGCCGCCGCCAC
	1	GGGCAAGCCGCCGCCGCCCC	..................C.
	4	GGGCAAGCCGCCGCCGCCGC	..................G.
osa-MIR2872	40	TGGGGTTCTACAAACCGAACT	TGGGGTTCTACAAACCGAACT
	11	TGGGGTTCTACAAACAGAACT	...............A.....
osa-MIR2121a	49	AAAACGGAGCGGTCCATTAGCGCG	AAAACGGAGCGGTCCATTAGCGCG
	1	AAAACGGAGCGGTGCATTAGCGCG	.............G..........
	1	AAAACGGAGCGGTTCATTAGCGCG	.............T..........
osa-MIR5493	50	AGCCGGGCTCGGTCGCGCGTG	AGCCGGGCTCGGTCGCGCGTG
	1	AGCCGGGCTTGGTCGCGCGTG	.........T...........
osa-MIR2877	40	TTGCATCCTCTGCACTTTGGGCCT	TTGCATCCTCTGCACTTTGGGCCT
	11	TTGCATCCTCTGCACATTGGGCCT	...............A........
osa-MIR5496	49	CCAGCCGGTGGCATAGTTCTC	CCAGCCGGTGGCATAGTTCTC
	1	CCAGCCGGGGGCATAGTTCTC	........G............
	1	CCAGCCGGTGGCATAGTTTTC	..................T..
osa-MIR1866-3p	23	TGAAATTCCTGTAAAATTCTTG	TGAAATTCCTGTAAAATTCTTG
	14	TGAAATTCCTGTAAAATTCCTG	...................C..
	14	TGAAATTCTTGTAAAATTCCTG	........T..........C..
osa-MIR5497	50	CAGAATATCTGGGACGAGCAT	CAGAATATCTGGGACGAGCAT
	1	CAGAATATCTGGGACGAACAT	.................A...
osa-MIR5498	47	TGAGCTGTAACACTTGAAGAC	TGAGCTGTAACACTTGAAGAC
	4	TGAGTTGTAACACTTGAAGAC	....T................
osa-MIR408	48	CTGCACTGCCTCTTCCCTGGC	CTGCACTGCCTCTTCCCTGGC
	3	CTGCCCTGCCTCTTCCCTGGC	....C................
osa-MIR2094-5p	50	TGGCTGCTAGGCTCCTGGGTG	TGGCTGCTAGGCTCCTGGGTG
	1	TGGCTGCTAGGGTCCTGGGTG	...........G.........
osa-MIR395c	48	GTGAAGTGTTTGGAGGAACTC	GTGAAGTGTTTGGAGGAACTC
	1	GTGAAGTGTTCGGAGGAACTC	..........C..........
	1	GTGAAGTGTTTAGAGGAACTC	...........A.........
	1	GTGAAGTGTTTGGAGAAACTC	...............A.....
osa-MIR395d	50	GTGAAGTGTTTGGGGGAACTC	GTGAAGTGTTTGGGGGAACTC
	1	GTGAAGTATTTGGGGGAACTC	.......A.............
osa-MIR395e	32	GTGAAGTGTTTGGGGGAACTC	GTGAAGTGTTTGGGGGAACTC
	18	GTGAAGTATTTGGGGGAACTC	.......A.............
	1	GTGAAGTGTTTGAGGGAACTC	............A........
osa-MIR395f	11	GTGAATTGTTTGGGGGAACTC	GTGAATTGTTTGGGGGAACTC
	2	GTAAAGTGTTTGGGGGAACTC	..A..G...............
	1	GTGAAGTGTTTGGGGAAACTC	.....G.........A.....
	37	GTGAAGTGTTTGGGGGAACTC	.....G...............
osa-MIR395g	50	GTGAAGTGTTTGGGGGAACTC	GTGAAGTGTTTGGGGGAACTC
	1	GTGAAGTATTTGGGGGAACTC	.......A.............
osa-MIR2098-5p	29	TCCCGTGGAGGCAGCCGATG	TCCCGTGGAGGCAGCCGATG
	22	TCCCGTGGAGGCAGTCGATG	..............T.....
osa-MIR1863	50	AGCTCTGATACCATGTTAGATTAG	AGCTCTGATACCATGTTAGATTAG
	1	AGCTCTAATACCATGTTAGATTAG	......A.................
osa-MIR819e-3p	50	TATGAATGTGGGCAATGCTAGAAA	TATGAATGTGGGCAATGCTAGAAA
	1	TATGAATATGGGCAATGCTAGAAA	.......A................
osa-MIR812n-3p	50	ACGGAAAATCATGGCTGCACTTAA	ACGGAAAATCATGGCTGCACTTAA
	1	ACGGAAAATCGTGGCTGCACTTAA	..........G.............
osa-MIR2880	42	ACGGTATCCCGTTCGGACAGGATG	ACGGTATCCCGTTCGGACAGGATG
	7	ATAGTATCCCGTTCGGACAGGATG	.TA.....................
	2	ATGGTATCCCGTTCGGACAGGATG	.T......................
osa-MIR395m	50	GTGAAGTGTTTGGGGGAACTC	GTGAAGTGTTTGGGGGAACTC
	1	GTGAAGTGTTTGGGGAAACTC	...............A.....
osa-MIR395q	50	GTGAAGTGTTTGGGGGAACTC	GTGAAGTGTTTGGGGGAACTC
	1	ATGAAGTGTTTGGGGGAACTC	A....................
osa-MIR1430	6	TGGTGAGCCTTCCTGGCTAAG	TGGTGAGCCTTCCTGGCTAAG
	44	TGGTGAGCCTTCATGGCTAAG	............A........
	1	TGGTGAGCCTTCTTGGCTAAG	............T........
osa-MIR395u	41	GTGAAGCGTTTGGGGGAAATC	GTGAAGCGTTTGGGGGAAATC
	8	GTAAAGCGTTTGGGGGAAATC	..A..................
	2	GTGAAGTGTTTGGGGGAAATC	......T..............
osa-MIR395v	12	GTGAAGTATTTGGCGGAACTC	GTGAAGTATTTGGCGGAACTC
	5	GTAAAGTATTTGGAGGAACTC	..A..........A.......
	1	GTAAAGTATTTGGCGGAACTC	..A..................
	33	GTGAAGTATTTGGAGGAACTC	.............A.......
osa-MIR395w	50	GTGAAGTGTTTGGGGGATTCTC	GTGAAGTGTTTGGGGGATTCTC
	1	GTGATGTGTTTGGGGGATTCTC	....T.................
osa-MIR395x	50	GTGAAGTGTTTGGAGTAGCTC	GTGAAGTGTTTGGAGTAGCTC
	1	GTGAAGTGTTTGGAGTAGTTC	..................T..
osa-MIR2100-3p	48	AACCGCTGTTTAGGCGGAGTGG	AACCGCTGTTTAGGCGGAGTGG
	2	AACCATTGTTTAGGCGGAGTGG	....AT................
	1	AACCGCTTTTTAGGCGGAGTGG	.......T..............
osa-MIR5501	47	TCTTGTGGCTAGAAGGGTGAG	TCTTGTGGCTAGAAGGGTGAG
	4	TCTTGTGGCTAGAAGGGTGGG	...................G.
osa-MIR5145	16	ACCTGTTTGGATTCTTGAGGGCTA	ACCTGTTTGGATTCTTGAGGGCTA
	2	ACCTGTTTAGATTCTTGAGGGCTA	........A...............
	6	ACCTGTTTGGATTCTCGAGGGCTA	...............C........
	2	ACCTGTTTGGATTCTTGAAGGCTA	..................A.....
	11	ACTTGTTTAGATTCTTGAGGGCTA	..T.....A...............
	11	ACTTGTTTGGATTCTTGAGGGCTA	..T.....................
	3	ACTTTTTTAGATTCTTGAGGGCTA	..T.T...A...............
osa-MIR819j-5p	50	TCAGGTTATAAGACTTTCTAGC	TCAGGTTATAAGACTTTCTAGC
	1	TCAGATTATAAGACTTTCTAGC	....A.................
osa-MIR818b	44	AATCCCTTATATTATGGGACGG	AATCCCTTATATTATGGGACGG
	1	AATCCCTTATATTATGAGACGG	................A.....
	6	AATCCCTTATATTATGGAACGG	.................A....
osa-MIR5504	48	AGTGACGGGAGGACTGCAAGG	AGTGACGGGAGGACTGCAAGG
	3	AGTGATGGGAGGACTGCAAGG	.....T...............
osa-MIR818c	46	AATCCCTTATATTATGGGACGG	AATCCCTTATATTATGGGACGG
	1	AATTCCTTATATTATGGGACGA	...T.................A
	4	AATTCCTTATATTATGGGATGA	...T...............T.A
osa-MIR5076	35	GAAATGGGAGCAGAGCAGGTTT	GAAATGGGAGCAGAGCAGGTTT
	16	GAAATGGGAGCAGAGCAGATTT	..................A...
osa-MIR818d	33	AATCCCTTATATTATGGGACGG	AATCCCTTATATTATGGGACGG
	1	AATCACTTATATTAGGGGACGG	....A.........G.......
	2	AATCACTTATATTATAGGACGG	....A..........A......
	13	AATCACTTATATTATGGGACGG	....A.................
	2	AATCCCTTATATTAGGGGACGG	..............G.......
osa-MIR1317-5p	36	TAGGGAACCCCATTCCCATAAA	TAGGGAACCCCATTCCCATAAA
	1	TAGAAAACCCCATTCCCATAAA	...AA.................
	7	TAGAGAACCCCATTCCCATAAA	...A..................
	2	TAGGAAACCCCATTCCCATAAA	....A.................
	1	TCGGAAACCCCATTCCCATAAA	.C..A.................
	4	TCGGGAACCCCATTCCCATAAA	.C....................
osa-MIR396e-3p	50	ATGGTTCAAGAAAGCCCATGGAAA	ATGGTTCAAGAAAGCCCATGGAAA
	1	ATGGTTCAAGAAAGCCCATGGAAC	.......................C
osa-MIR5508	48	TAGATGGCTGATCTGGTGTGG	TAGATGGCTGATCTGGTGTGG
	2	CAGATGGCTGATCTGGCGTGG	C...............C....
	1	CAGATGGCTGATCTGGTGTGG	C....................
osa-MIR5509	50	TAGGCATTTTCTCTTGGCATG	TAGGCATTTTCTCTTGGCATG
	1	TAGCCATTTTCTCTTGGCATG	...C.................
osa-MIR1872	47	GAACTGTAAGTCTGTGACGGGTAA	GAACTGTAAGTCTGTGACGGGTAA
	2	GAACTGTAAGTCTGTGATGGGAAA	.................T...A..
	1	GAACTGTAAGTCTGTGATGGGTAA	.................T......
	1	GAATTGTAAGTCTGTGACGGGTAA	...T....................
osa-MIR1873	27	TCAACATGGTATCAGAGCTGGAAG	TCAACATGGTATCAGAGCTGGAAG
	24	TCAACATGGTATCAGAACTGGAAG	................A.......
osa-MIR2092-3p	45	ACCAGCATTCCATTGGCAGAGG	ACCAGCATTCCATTGGCAGAGG
	6	ACCAGCATTCCTTTGGCAGAGG	...........T..........
osa-MIR1877	50	AGATGACATGTGAATGATGAGGGG	AGATGACATGTGAATGATGAGGGG
	1	AGATGACATGTAAATGATGAGGGG	...........A............
osa-MIR171g	50	GAGGTGAGCCGAGCCAATATC	GAGGTGAGCCGAGCCAATATC
	1	GAGGGGAGCCGAGCCAATATC	....G................
osa-MIR2123a	50	TAAAAAGTCAACGGTGTCAAAC	TAAAAAGTCAACGGTGTCAAAC
	1	TAAAAAGTCAATGGTGTCAAAC	...........T..........
osa-MIR811b	23	ACCGTTAGATCGAGAAATGGACGT	ACCGTTAGATCGAGAAATGGACGT
	5	AACGTTAGATCGAGAAATGGACAT	.A....................A.
	20	AACGTTAGATCGAGAAATGGACGT	.A......................
	3	ACCGTTAGATCGAGAAATGGACAT	......................A.
osa-MIR1423-5p.2	50	AGGCAACTACACGTTGGGCGCTCG	AGGCAACTACACGTTGGGCGCTCG
	1	AGGGAACTACACGTTGGGCGCTCG	...G....................
osa-MIR1423b	50	CAACTACACGTTGGGCGCTCGA	CAACTACACGTTGGGCGCTCGA
	1	GAACTACACGTTGGGCGCTCGA	G.....................
osa-MIR5153	40	TGGATTCCACTGACACGTAGACGT	TGGATTCCACTGACACGTAGACGT
	11	TGGATTCCACTGATACGTAGACGT	.............T..........
osa-MIR5080	48	AAAAGGATCATACCGTGACAG	AAAAGGATCATACCGTGACAG
	1	AAAAGGATCATACCGTGGCAG	.................G...
	2	AAAAGGATCATACTGTGACAG	.............T.......
osa-MIR5510	46	AGGCTGATCCACTCCAGAGGA	AGGCTGATCCACTCCAGAGGA
	5	AGGCTGATCCACTCCGGAGGA	...............G.....
osa-MIR5154	36	AGCACCAGTTGACGTGACGCTGAG	AGCACCAGTTGACGTGACGCTGAG
	2	AGCGCCAGTTAACGTGACGCTGAG	...G......A.............
	8	AGCGCCAGTTGACGTGACGCTGAG	...G....................
	5	AGCGCCAGTTGCCGTGACGCTGAG	...G.......C............
osa-MIR5081	14	TAATTTGTAGCAAATTGATAGT	TAATTTGTAGCAAATTGATAGT
	36	TAATTTGCAGCAAATTGATAGT	.......C..............
	1	TAATTTGCAGTAAATTGATAGT	.......C..T...........
osa-MIR5512	45	TAGGATATGGTAATGCTAAAA	TAGGATATGGTAATGCTAAAA
	6	TAGGATATGGTAATGCTAAAT	....................T
osa-MIR5156	36	AGCCTGTAAAACTGCAAAAAGGAA	AGCCTGTAAAACTGCAAAAAGGAA
	15	AGCCTATAAAACTGCAAAAAGGAA	.....A..................
osa-MIR819b	45	TCAGGTTATAAGACTTTCTAGC	TCAGGTTATAAGACTTTCTAGC
	6	CCAGGTTATAAGACTTTCTAGC	C.....................
osa-MIR5514	40	TCCCAGAGCTTTGGCCGTCGC	TCCCAGAGCTTTGGCCGTCGC
	1	TCCCAGAGCTTTGGCTATCGC	...............TA....
	10	TCCCAGAGCTTTGGCTGTCGC	...............T.....
osa-MIR5159	41	AACTAGAGTGGGTCAACGGGTACC	AACTAGAGTGGGTCAACGGGTACC
	1	AACTAGAGTGGGTCAAGGGGTACC	................G.......
	9	AACTAGAGTGGGTCAATGGGTACC	................T.......
osa-MIR5517	46	TGCATCACGGCGCATATGTAG	TGCATCACGGCGCATATGTAG
	5	TGCATCACGACGCATATGTAG	.........A...........
osa-MIR5518	46	ATACTCAAACAGGGCATTGCA	ATACTCAAACAGGGCATTGCA
	5	ATACTCAAACAAGGCATTGCA	...........A.........
osa-MIR819f	34	TCAGGTTATAAGACTTTCTAGC	TCAGGTTATAAGACTTTCTAGC
	5	TTAGGTTATAAGACTTTCTAGC	.T....................
	12	TTAGGTTATAAGACTTTCTATC	.T..................T.
osa-MIR2104	48	GCGGCGAGGGGATGCGAGCGTG	GCGGCGAGGGGATGCGAGCGTG
	3	GCGGCGAGGGGAGGCGAGCGTG	............G.........
osa-MIR812n-5p	49	AAGTGCAGCCATGAGTTTCCGTGC	AAGTGCAGCCATGAGTTTCCGTGC
	1	AAGTGCAGCCATGAGTTTCTGTGC	...................T....
	1	AAGTGCAGCCATGAGTTTTCGTGC	..................T.....
osa-MIR2106	31	CCGAGGTTTTCTGGATACATT	CCGAGGTTTTCTGGATACATT
	20	CGGAGGTTTTCTGGATACATT	.G...................
osa-MIR819h-3p	46	GAGAAAGTCTTATAACCTGAAACG	GAGAAAGTCTTATAACCTGAAACG
	1	GAGAAAGTCTTATAACCTGAAACA	.......................A
	1	GAGAAAGTCTTATAACGTGAAACG	................G.......
	3	GAGAAAGTCTTATAACTTGAAACG	................T.......
osa-MIR2124a	46	ACTTTAAATGTGTGTCCGTATATT	ACTTTAAATGTGTGTCCGTATATT
	1	ACTTCAAATGTGTGTCCGTATATT	....C...................
	1	ACTTCAAATGTGTGTTCATATACT	....C..........T.A....C.
	2	ACTTTAAATGTGTGTCCGTATACT	......................C.
	1	ACTTTAAATGTGTGTTCGTATACT	...............T......C.
osa-MIR812a	26	GACGGACGGTTAAACGTTGGAC	GACGGACGGTTAAACGTTGGAC
	16	GACGGACGGTCAAACGTTGGAC	..........C...........
	1	GACGGACGGTCAAACGTTGGAT	..........C..........T
	6	GACGGACGGTCAAATGTTGGAC	..........C...T.......
	1	GACGGATGGTCAAATGTTGGAC	......T...C...T.......
	1	GACGGATGGTTAAATGTTGGAC	......T.......T.......
osa-MIR2124b	46	ACTTTAAATGTGTGTCCGTATATT	ACTTTAAATGTGTGTCCGTATATT
	5	ACTTTAAATGTGTGTCCATATATT	.................A......
osa-MIR2124c	42	ACTTTAAATGTGTGTCCGTATATT	ACTTTAAATGTGTGTCCGTATATT
	3	ACTTCAAATGTGTGTCCGTATATT	....C...................
	2	ACTTTAAATATGTGTCCGTATATT	.........A..............
	1	ACTTTAAATGTGTATCCGTATATT	.............A..........
	3	ATTTTAAATGTGTGTCCGTATATT	.T......................
osa-MIR2124d	38	ACTTTAAATGTGTGTCCGTATATT	ACTTTAAATGTGTGTCCGTATATT
	1	ACTTTAAATATGTGTCCGTATATT	.........A..............
	4	ACTTTAAATGTGTATCCGTATATT	.............A..........
	7	ACTTTAAATGTGTGTCTGTATATT	................T.......
	1	ATTTTAAATGTGTATCCGTATATT	.T...........A..........
osa-MIR812d	46	GACGGACGGTTAAACGTTGGAC	GACGGACGGTTAAACGTTGGAC
	4	GACGAACGGTTAAACGTTGGAC	....A.................
	1	GACGGACGGTTAAATGTTGGAC	..............T.......
osa-MIR2124e	47	ACTTTAAATGTGTGTCCGTATATT	ACTTTAAATGTGTGTCCGTATATT
	4	ACTTTAAATGTGTGTCCGTATATC	.......................C
osa-MIR812f	30	ACGGATGATTAAAGTTGGACACGG	ACGGATGATTAAAGTTGGACACGG
	21	ACAGATGATTAAAGTTGGACACGG	..A.....................
osa-MIR812g	34	AAGACGGATGATTAAAGTTGGACA	AAGACGGATGATTAAAGTTGGACA
	16	AAGACGGATGATTAAAGTTAGACA	...................A....
	1	AAGACGGATGATTAAAGTTGGATA	......................T.
osa-MIR2124h	32	ACTTTAAATGTGTGTCCGTATATT	ACTTTAAATGTGTGTCCGTATATT
	5	ACTTCAAATATGTGTCCATATATT	....C....A.......A......
	1	ACTTCAAATGTGTATCCGTATATT	....C........A..........
	2	ACTTCAAATGTGTGACCATATATT	....C.........A..A......
	1	ACTTCAAATGTGTGTCCATATATT	....C............A......
	5	ACTTCAAATGTGTGTCCGTATATT	....C...................
	3	ACTTCAAATGTGTGTCTGTATATT	....C...........T.......
	1	ACTTTAAATGTATGTCTGTATATT	...........A....T.......
	1	ACTTTAAATGTGTGTCTGTATATT	................T.......
osa-MIR438	48	TTCCCACGCGTTATAGTGAAA	TTCCCACGCGTTATAGTGAAA
	3	TTCCCACGTGTTATAGTGAAA	........T............
osa-MIR812h	31	AAGACGGATGATTAAAGTTGGACA	AAGACGGATGATTAAAGTTGGACA
	19	AAGACGGATGATTAAAGTTAGACA	...................A....
	1	AAGATGGATGATTAAAGTTAGACA	....T..............A....
osa-MIR2124i	50	ACTTTAAATGTGTGTCCGTATATT	ACTTTAAATGTGTGTCCGTATATT
	1	ACTTTAAATATGTGTCCGTATATT	.........A..............
osa-MIR812i	49	AAGACGGATGATTAAAGTTGGACA	AAGACGGATGATTAAAGTTGGACA
	2	AAGACAGATGATTAAAGTTGGACA	.....A..................
osa-MIR2100-5p	30	TTCTCTCAAGTTGCCAAACAAG	TTCTCTCAAGTTGCCAAACAAG
	2	TTCTCTCAAGTTACCAAACAAG	............A.........
	17	TTCTCTCATGTTGCCAAACAAG	........T.............
	2	TTCTCTCATGTTGTCAAACAAG	........T....T........
osa-MIR2867-3p	46	CCAGGACGTGTGGGATGGCA	CCAGGACGTGTGGGATGGCA
	5	CCAGGATGTGTGGGATGGCA	......T.............
osa-MIR5520	48	GGCTAGTACATTGGGTAGGCA	GGCTAGTACATTGGGTAGGCA
	1	GGCTATTACATTGGGTAGGCA	.....T...............
	2	GGTTAGTACATTGGGTAGGCA	..T..................
Note: The wild-type miRNAs were based on the reference miRNAs derived from the japonica rice Nipponbare.
