# Supplementary material for: Genome-wide identification and analysis of miRNA-related single nucleotide polymorphisms (SNPs) in rice
Source: Rice (N Y). 2013 Apr 23;6:10. doi: 10.1186/1939-8433-6-10 (PMC4883715; doi:10.1186/1939-8433-6-10)
Supplement: Supplementary file 6 — Additional file 6: Table S2.: Sequence alignments of target genes with the wild- and SNP-type-miRNAs in rice. (XLS 28 KB) [file 12284_2012_46_MOESM6_ESM.xls]

## Sheet: Sheet1
Supplementary Table 2 Sequence alignments of target genes with the wild- and SNP-type-miRNAs in rice.
miRNA	Type	Target	Alignment	Target function
osa-miR166e	WmiRNA	LOC_Os01g50230.1	Query: 1 TCGAACCAGGCTTCATTCCCC 21	hypothetical protein
			|*|||||||||||||*|||*|
			Sbjct:1388 ACCTTGGTCCGAAGTTAGGAG 1366
		LOC_Os02g51200.1	Query: 1 TCGAACCAGGCTTCATTCCCC 21	retrotransposon protein, putative, LINE subclass
			:*|||||||||||||||||**
			Sbjct:1522 GACTTGGTCCGAAGTAAGGAA 1500
		LOC_Os03g16320.1	Query: 1 TCGAACCAGGCTTCATTCCCC 21	hypothetical protein
			|*|||||||||||||*|||*|
			Sbjct: 1556 ACCTTGGTCCGAAGTTAGGAG 1534
		LOC_Os03g56920.1	Query: 1 TCGAACCAGGCTTCATTCCCC 21	hypothetical protein
			:||||||||||||||*||||*
			Sbjct: 1553 GGCTTGGTCCGAAGTCAGGGT 1531
		LOC_Os04g44380.1	Query: 1 TCGAACCAGGCTTCATTCCCC 21	hypothetical protein
			:||||||||||||||*|||**
			Sbjct: 275 GGCTTGGTCCGAAGTCAGGAT 253
		LOC_Os04g50840.1	Query: 1 TCGAACCAGGCTTCATTCCCC 21	hypothetical protein
			|*|||||||||||||*|||*|
			Sbjct:1556 ACCTTGGTCCGAAGTTAGGAG 1534
	SmiRNA	LOC_Os02g45380.1	Query: 1 TCGGACCAGGCTTCATTCCCC 21	MATE domain containing protein, expressed
			*|||||||||||||*|||*||
			Sbjct: 197 TGCCTGGTCCGAAGGAAGTGG 173
		LOC_Os02g49670.1	Query: 1 TCGGACCAGGCTTCATTCCC-C 22	zinc knuckle family protein, expressed
			||||||||||||||*|:|||*|
			Sbjct:2835 AGCCTGGTCCGAAGAAGGGGCG 2810
		LOC_Os03g01890.1	Query: 1 TCGGACCAGGCTTCATTCCCC 21	START domain containing protein, expressed
			:|||||||||||||||:||**
			Sbjct:1109 GGCCTGGTCCGAAGTAGGGTC 1085
		LOC_Os03g44835.1	Query: 1 TCGGACCAGGCTTCATTCCCC 21	expressed protein
			|||||*|||||||||||||*|
			Sbjct:1265 AGCCTAGTCCGAAGTAAGGAG 1241
		LOC_Os04g48290.1	Query: 1 TCGGACCAGGCTTCATTCCCC 21	MATE efflux family protein, putative, expressed
			*|||||||||||||*|||*||
			Sbjct: 420 TGCCTGGTCCGAAGCAAGTGG 396
		LOC_Os10g33960.1	Query: 1 TCGGACCAGGCTTCATTCCCC 21	START domain containing protein, expressed
			:|||||||||||||||:||**
			Sbjct: 944 GGCCTGGTCCGAAGTAGGGTC 920
osa-miR818b	WmiRNA	LOC_Os04g57154.1	Query: 1 AATCCCTTATATTATGGGACGG 22	expressed protein
			||||*||||||||*||||||||
			Sbjct:2701 TTAGAGAATATAACACCCTGCC 2676
		LOC_Os05g46490.2	Query: 1 AATCCCTTATATTATGGGACGG 22	mov34 family protein, putative, expressed
			||||*||||||||*||||||||
			Sbjct:1906 TTAGAGAATATAACACCCTGCC 1881
		LOC_Os06g48060.1	Query: 1 AATCCCTTATATTATGGGACGG 22	ABC transporter, ATP-binding protein, putative, expressed
			|||||||||||*|*||||||||
			Sbjct:1530 TTAGGGAATATTAGACCCTGCC 1505
		LOC_Os10g42100.1	Query: 1 AATCCCTTATATTATGGGACGG 22	pyruvate kinase, putative, expressed
			||:||||||||||||:|||*||
			Sbjct:2044 TTGGGGAATATAATATCCT-CC 2020
	SmiRNA	LOC_Os01g01720.1	Query: 1 AATCCCTTATATTATGAGACGG 22	pex14, putative, expressed
			|||||||||||||**|||||:|
			Sbjct:1693 TTAGGGAATATAAATCTCTGTC 1670
		LOC_Os03g53600.1	Query: 1 AATCCCTTATATTATGAGACGG 22	HTH DNA-binding protein, putative, expressed
			||*||||||||||*|||||||:
			Sbjct:1387 TTTGGGAATATAAAACTCTGCT 1364
		LOC_Os03g07430.1	Query: 1 AATCCCTTATATTATGGAACGG 22	protein kinase domain containing protein, expressed
			|||||*|||||||*|:||||||
			Sbjct:2417 TTAGGTAATATAAAATCTTGCC 2394
		LOC_Os09g37710.1	Query: 1 AATCCCTTATATTATGGAACGG 22	NIN, putative, expressed
			**|*||||||||||||||||||
			Sbjct:3506 ACACGGAATATAATACCTTGCC 3483
osa-MIR408	WmiRNA	LOC_Os01g03530.1	Query: 1 CTGCACTGCCTCTTCCCTGGC 21	multicopper oxidase domain containing protein, expressed
			||||||||||||||||*:|||
			Sbjct:1571 GACGTGACGGAGAAGGAGCCG 1549
		LOC_Os02g43660.1	Query: 1 CTGCACTGCCTCTTCCCTGGC 21	plastocyanin-like domain containing protein, putative, expressed
			|*||||||||||||*|||:||
			Sbjct: 701 GTCGTGACGGAGAACGGATCG 679
		LOC_Os02g49850.1	Query: 1 CTGCACTGCCTCTTCCCTG-GC 21	plastocyanin-like domain containing protein, putative, expressed
			*||||||||||||||||:|*||
			Sbjct: 150 TACGTGACGGAGAAGGGGCTCG 127
		LOC_Os03g49820.1	Query: 1 CTGCACTGCCTCTTCCCTGGC 21	hypothetical protein
			||||||:||||||*|||:||*
			Sbjct: 151 GACGTGGCGGAGACGGGGCCA 129
		LOC_Os03g50140.1	Query: 1 CTGCACTGCCTCTTCCCTG-GC 21	plastocyanin-like domain containing protein, putative, expressed
			*||||||||||||||||:|*||
			Sbjct: 272 AACGTGACGGAGAAGGGGCTCG 249
		LOC_Os03g50160.1	Query: 1 CTGCACTGCCTCTTCCCTG-GC 21	plastocyanin-like domain containing protein, putative, expressed
			|*||||||||:||||||||*||
			Sbjct: 137 GTCGTGACGGGGAAGGGACTCG 114
		LOC_Os05g12160.1	Query: 1 CTGCACTGCCTCTTCCCTGGC 21	hypothetical protein
			||||||:|||||:|||*|*||
			Sbjct: 73 GACGTGGCGGAGGAGGTAGCG 51
		LOC_Os06g11490.1	Query: 1 CTGCACTGCCTCTTCCCTGGC 21	plastocyanin-like domain containing protein, putative, expressed
			|*||||||||||:*|||||||
			Sbjct: 761 GTCGTGACGGAGGTGGGACCG 739
		LOC_Os07g43540.1	Query: 1 CTGCACTGCCTCTTCCCTGGC 21	ORC6 - Putative origin recognition complex subunit 6, expressed
			|:||||:||||||*|||||*|
			Sbjct: 204 GGCGTGGCGGAGACGGGACAG 182
		LOC_Os08g37670.1	Query: 1 CTGCACTGCCTCTTCCCTGGC 21	plastocyanin-like domain containing protein, putative, expressed
			*||||||||||||**||||||
			Sbjct: 677 TACGTGACGGAGATAGGACCG 655
	SmiRNA	LOC_Os03g07080.1	Query: 1 CTGCCCTGCCTCTTCCCTGGC 21	endonuclease/exonuclease/phosphatase family domain containing protein, expressed
			|||||||||||||:||||**|
			Sbjct: 64 GACGGGACGGAGAGGGGAAAG 40
		LOC_Os11g44890.1	Query: 1 CTGCCCTGCCTCTTCCCTGGC 21	expressed protein
			|||||||:||:|:|||||*||
			Sbjct: 498 GACGGGATGGGGGAGGGAACG 474

## Sheet: Sheet2
osa-MIR166e_25	LOC_Os01g50230.1
osa-MIR166e_25	LOC_Os02g51200.1
osa-MIR166e_25	LOC_Os03g16320.1
osa-MIR166e_25	LOC_Os03g56920.1
osa-MIR166e_25	LOC_Os04g44380.1
osa-MIR166e_25	LOC_Os04g50840.1
